# Supplementary material for: A Systematic Review and a Meta-Analysis of the Yellow Fever Vaccine in the Elderly Population
Source: Vaccines (Basel). 2022 Apr 30;10(5):711. doi: 10.3390/vaccines10050711 (PMC9147422; doi:10.3390/vaccines10050711)
Supplement: Supplementary file 1 [file vaccines-10-00711-s001.zip]

Archive with 1 entries (1 files):
- vaccines-1698966-supplementary.pdf
